# Supplementary material for: Comparing the Influence of Surgical and Conservative Therapy on Quality of Life in Patients with Early-Stage Medication-Related Osteonecrosis of the Jaw—A Prospective Longitudinal Study
Source: Medicina (Kaunas). 2023 Jan 31;59(2):277. doi: 10.3390/medicina59020277 (PMC9966476; doi:10.3390/medicina59020277)
Supplement: Supplementary file 1 [file medicina-59-00277-s001.zip]

Archive with 1 entries (1 files):
- medicina-2122345-supplementary.pdf
